# Supplementary material for: Comparison of targeted next-generation sequencing and Sanger sequencing for the detection of PIK3CA mutations in breast cancer
Source: BMC Clin Pathol. 2015 Nov 18;15:20. doi: 10.1186/s12907-015-0020-6 (PMC4652376; doi:10.1186/s12907-015-0020-6)
Supplement: Additional file 1: Table S1. — Genomic positions and the primer sequences. (XLS 45 kb) [file 12907_2015_20_MOESM1_ESM.xls]

## Sheet: IAD53264_111_Designed
chromosome	start	stop	amplicon
chr1	26881955	26882085	RPS6KA1_Ex11_NM_002953
chr1	26883414	26883546	RPS6KA1_Ex13_NM_002953
chr1	26885382	26885491	RPS6KA1_Ex14_NM_002953
chr1	27106046	27106173	ARID1A-Ex20.1_NM_006015
chr1	27106506	27106625	ARID1A-Ex20.2_NM_006015
chr2	198266787	198266899	SF3B1_Ex15_NM_012433
chr2	198267352	198267475	SF3B1_Ex14_NM_012433
chr2	202131298	202131404	CASP8_Ex3_NM_001228
chr2	202149651	202149777	CASP8_Ex9_NM_001228
chr2	233712174	233712297	GIGYF2_Ex29_NM_015575
chr3	176769295	176769396	TBL1XR1_Ex5_NM_024665
chr3	178916894	178917015	PIK3CA_Ex2_NM_006218
chr3	178921450	178921570	PIK3CA_Ex5_NM_006218
chr3	178928039	178928157	PIK3CA_Ex8.2_NM_006218,PIK3CA_Ex8.3_NM_006218
chr3	178936019	178936114	PIK3CA_Ex10_NM_006218
chr3	178938832	178938954	PIK3CA_Ex14_NM_006218
chr3	178952018	178952135	PIK3CA_Ex21_NM_006218
chr5	56160576	56160677	MAP3K1_Ex4_NM_005921
chr5	56168676	56168803	MAP3K1_Ex9_NM_005921
chr5	56170848	56170972	MAP3K1_Ex10_NM_005921
chr5	56176997	56177118	MAP3K1_Ex13_NM_005921
chr5	56177835	56177942	MAP3K1_Ex14.1_NM_005921
chr5	56178034	56178163	MAP3K1_Ex14.2_NM_005921
chr5	56178349	56178469	MAP3K1_Ex14.4_NM_005921
chr5	56181701	56181827	MAP3K1_Ex17_NM_005921
chr5	56183227	56183353	MAP3K1_Ex18_NM_005921
chr5	56184029	56184146	MAP3K1_Ex19_NM_005921
chr5	56189382	56189506	MAP3K1_Ex20_NM_005921
chr5	67589214	67589330	PIK3R1_Ex10_NM_181523
chr5	67589568	67589659	PIK3R1_Ex11_NM_181523
chr5	67591076	67591202	PIK3R1_Ex13_NM_181523
chr5	112174498	112174608	APC_Ex16.1_NM_000038
chr5	112174993	112175116	APC_Ex16.2_NM_000038
chr5	112177221	112177342	APC_Ex16.3_NM_000038
chr6	152419900	152420028	ESR1_Ex10_NM_001122742
chr7	55241600	55241731	EGFR_Ex18_NM_005228
chr7	55242350	55242461	EGFR_Ex19_NM_005228
chr7	55249004	55249139	EGFR_Ex20.1_NM_005228
chr7	55259421	55259549	EGFR_Ex21_NM_005228
chr7	140453110	140453233	BRAF_Ex15_NM_004333
chr7	151859291	151859413	MLL3_Ex43_NM_170606
chr7	151917590	151917706	MLL3_Ex23.2_NM_170606
chr7	151945063	151945186	MLL3_Ex14.2_NM_170606
chr7	151945410	151945533	MLL3_Ex14.1_NM_170606
chr7	151970809	151970931	MLL3_Ex7_NM_170606
chr8	37553540	37553644	ZNF703_Ex1_NM_025069
chr8	37555431	37555562	ZNF703_Ex2_NM_025069
chr8	37555899	37556030	ZNF703_Ex2_NM_025069
chr8	38273502	38273615	FGFR1_Ex14_NM_023110
chr8	38285869	38285995	FGFR1_Ex5_NM_023110
chr8	128748824	128748926	MYC_Ex1_NM_002467
chr8	128751171	128751282	MYC_Ex2_NM_002467
chr8	128752963	128753085	MYC_Ex3_NM_002467
chr9	8449792	8449893	PTPRD-Ex34_NM_002839
chr9	8504301	8504421	PTPRD-Ex23_NM_002839
chr9	8524899	8525018	PTPRD-Ex18_NM_002839
chr9	120474692	120474812	TLR4_Ex4.1_NM_003266
chr9	120475927	120476044	TLR4_Ex4.2_NM_003266
chr9	120476714	120476842	TLR4_Ex4.3_NM_003266
chr10	8111378	8111489	GATA3_Ex5_NM_002051
chr10	8115655	8115757	GATA3_Ex6.1_NM_002051
chr10	8115808	8115938	GATA3_Ex6.2_NM_002051
chr10	89624205	89624326	PTEN_Ex1_NM_000314
chr10	89685250	89685367	PTEN_Ex3_NM_000314
chr10	89692774	89692895	PTEN_Ex5.2_NM_000314
chr10	89711888	89712012	PTEN_Ex6_NM_000314
chr10	89717689	89717792	PTEN_Ex7_NM_000314
chr10	89720704	89720813	PTEN_Ex8_NM_000314
chr11	69456118	69456246	CCND1_Ex1_NM_053056
chr11	69458602	69458713	CCND1_Ex3_NM_053056
chr11	69462784	69462913	CCND1_Ex4_NM_053056
chr11	77047189	77047298	PAK1_Ex13_NM_002576
chr11	77054826	77054955	PAK1_Ex3_NM_002576
chr11	77103324	77103443	PAK1_Ex2_NM_002576
chr11	117252486	117252597	CEP164_Ex13_NM_014956
chr12	12870783	12870915	CDKN1B_Ex1.1_NM_004064
chr12	12871040	12871159	CDKN1B_Ex1.2_NM_004064
chr12	25380256	25380359	KRAS_Ex3_NM_033360
chr12	25398188	25398310	KRAS_Ex2_NM_033360
chr12	58142943	58143057	CDK4_Ex7_NM_000075
chr12	58144702	58144826	CDK4_Ex4_NM_000075
chr12	69210592	69210707	MDM2_Ex4_NM_002392
chr12	69230400	69230504	MDM2_Ex19_NM_002392
chr12	69233047	69233169	MDM2_Ex11_NM_002392
chr12	115118653	115118778	TBX3_Ex2.1_NM_016569,TBX3_Ex2.2_NM_016569
chr12	115120670	115120798	TBX3_Ex1_NM_016569
chr13	48881430	48881538	RB1_Ex2_NM_000321
chr13	48916793	48916900	RB1_Ex3.1_NM_000321
chr13	48923021	48923133	RB1_Ex6_NM_000321
chr13	48951059	48951169	RB1_Ex13_NM_000321
chr13	48954317	48954417	RB1_Ex16_NM_000321
chr13	48955410	48955525	RB1_Ex17_NM_000321
chr13	49027102	49027196	RB1_Ex18_NM_000321
chr13	49033834	49033936	RB1_Ex20_NM_000321
chr13	49037806	49037921	RB1_Ex21_NM_000321
chr13	49039140	49039237	RB1_Ex22_NM_000321
chr13	49039301	49039409	RB1_Ex23.2_NM_000321
chr14	105246472	105246583	AKT1_Ex3.1_NM_005163
chr15	63988274	63988382	HERC1_Ex27_NM_003922
chr16	67070518	67070640	CBFB_Ex3_NM_022845
chr16	67100481	67100598	CBFB_Ex4_NM_022845
chr16	67644791	67644915	CTCF_Ex3.2_NM_006565
chr16	67645343	67645472	CTCF_Ex3.4_NM_006565
chr16	67645919	67646047	CTCF_Ex4_NM_006565
chr16	68772144	68772253	CDH1_Ex2_NM_004360
chr16	68835563	68835682	CDH1_Ex3.1_NM_004360
chr16	68842358	68842487	CDH1_Ex4_NM_004360
chr16	68842556	68842677	CDH1_Ex5_NM_004360
chr16	68844148	68844267	CDH1_Ex6.3_NM_004360
chr16	68845585	68845712	CDH1_Ex7_NM_004360
chr16	68847209	68847333	CDH1_Ex9.1_NM_004360
chr16	68849544	68849672	CDH1_Ex10_NM_004360
chr16	68853155	68853282	CDH1_Ex11_NM_004360
chr16	68855938	68856060	CDH1_Ex12_NM_004360
chr16	68857253	68857369	CDH1_Ex13.1_NM_004360
chr16	68862088	68862218	CDH1_Ex14_NM_004360
chr16	68867165	68867280	CDH1_Ex16_NM_004360
chr17	7573861	7573991	TP53_Ex10.1_NM_000546
chr17	7576829	7576949	TP53_Ex9_NM_000546
chr17	7577017	7577141	TP53_Ex8.2_NM_000546
chr17	7577513	7577616	TP53_Ex7.1_NM_000546
chr17	7578142	7578260	TP53_Ex6.1_NM_000546
chr17	7578303	7578431	TP53_Ex5.1_NM_000546
chr17	7579253	7579378	TP53_Ex4.1_NM_000546
chr17	11984665	11984766	MAP2K4_Ex3.1_NM_003010
chr17	12011123	12011222	MAP2K4_Ex5_NM_003010
chr17	12016564	12016685	MAP2K4_Ex7_NM_003010
chr17	12028576	12028702	MAP2K4_Ex8_NM_003010
chr17	12032488	12032618	MAP2K4_Ex9.5_NM_003010
chr17	37566044	37566164	MED1_Ex17_NM_004774
chr17	37587359	37587464	MED1_Ex9_NM_004774
chr17	37604054	37604175	MED1_Ex2_NM_004774
chr17	37809824	37809959	STARD3_Ex2_NM_001165037
chr17	37813274	37813388	STARD3_Ex3_NM_001165037
chr17	37818967	37819098	STARD3_Ex15_NM_001165037
chr17	37880116	37880238	ERBB2_Ex19_NM_004448
chr17	37880960	37881088	ERBB2_Ex20_NM_004448
chr17	37881291	37881416	ERBB2_Ex21_NM_004448
chr17	37898581	37898685	GRB7_Ex2_NM_005311
chr17	37898752	37898880	GRB7_Ex3_NM_005311
chr17	37899173	37899302	GRB7_Ex4_NM_005310
chr17	38572180	38572302	TOP2A_Ex4_NM_001067
chr17	38572653	38572755	TOP2A_Ex3_NM_001067
chr17	38573002	38573118	TOP2A_Ex2_NM_001067
chr17	76798519	76798639	USP36_Ex17_NM_025090
chr19	50881818	50881949	NR1H2_Ex6_NM_007121
chr20	51870211	51870337	TSHZ2_Ex2.1_NM_173458
chr20	51871582	51871701	TSHZ2_Ex2.2_NM_173458
chr20	51872691	51872810	TSHZ2_Ex2.3_NM_173458
chr21	36171610	36171739	RUNX1_Ex8_NM_001754
chr21	36206739	36206866	RUNX1_Ex7_NM_001754
chr21	36252887	36253016	RUNX1_Ex5_NM_001754
chrX	135960075	135960204	RBMX_Ex4_NM_002139
chrX	147733539	147733655	AFF2-Ex2_NM_002025
